# Supplementary material for: Crystal structure of 4-amino-2,6-di­chloro­phenol
Source: Acta Crystallogr E Crystallogr Commun. 2015 May 20;71(Pt 6):o406. doi: 10.1107/S2056989015009172 (PMC4459336; doi:10.1107/S2056989015009172)
Supplement: Supplementary file 1 [file e-71-0o406-sup1.cif]

##############################################################################
#                                                                            #
# This CIF contains the data in a paper accepted for publication in          #
# Acta Crystallographica Section E. It conforms to the requirements of       #
# Notes for Authors for Acta Crystallographica Section E, and has been       #
# peer reviewed under the auspices of the IUCr Commission on Journals.       #
#                                                                            #
# Full details of the Crystallographic Information File format               #
# are given in the paper "The Crystallographic Information File (CIF):       #
# a New Standard Archive File for Crystallography" by S. R. Hall, F. H.      #
# Allen and I. D. Brown [Acta Cryst. (1991), A47, 655-685].                  #
#                                                                            #
# The current version of the core CIF dictionary is obtainable from          #
# ftp://ftp.iucr.org/pub/cif_core.dic.                                       #
#                                                                            #
# Software is freely available for graphical display of the structure(s)     #
# in this CIF. For information consult the CIF software page                 #
# http://www.iucr.org/resources/cif/software.                                #
#                                                                            #
# This file may be used for bona fide research purposes within the           #
# scientific community so long as proper attribution is given to the journal # 
# article from which it was obtained.                                        #
#                                                                            #
##############################################################################
data_I
_database_code_depnum_ccdc_archive 'CCDC 1400729'
_audit_creation_method
;
Olex2 1.2
(compiled 2015.01.26 svn.r3150 for OlexSys, GUI svn.r4998)
;
_journal_date_recd_electronic     2015-05-05
_journal_date_accepted     2015-05-13
_journal_name_full     'Acta Crystallographica, Section E'
_journal_year     2015
_journal_volume     71
_journal_issue      6
_journal_page_first     o406
_journal_page_last     o406
_journal_paper_category     HO
_journal_paper_doi     10.1107/S2056989015009172
_journal_coeditor_code     FF2137
_publ_contact_author_name     'David R. Manke'
_publ_contact_author_address
;
Department of Chemistry and Biochemistry
University of Massachusetts Dartmouth
285 Old Westport Road
North Dartmouth, MA 02747,
USA
;
_publ_contact_author_email     'dmanke@umassd.edu'
_publ_contact_author_fax     ?
_publ_contact_author_phone     ?
_publ_section_title
;
Crystal structure of 4-amino-2,6-dichlorophenol
;
loop_
    _publ_author_name
    _publ_author_footnote
    _publ_author_address
    'McDonald, Kyle J.' .
;
Department of Science & Math
Massasoit Community College
1 Massasoit Boulevard
Brockton, MA 02302
USA
;
    'Desikan, Vasumathi' .
;
Department of Science & Math
Massasoit Community College
1 Massasoit Boulevard
Brockton, MA 02302
USA
;
    'Golen, James A.' .
;
Department of Chemistry and Biochemistry
University of Massachusetts Dartmouth
285 Old Westport Road
North Dartmouth, MA 02747,
USA
;
    'Manke, David R.' .
;
Department of Chemistry and Biochemistry
University of Massachusetts Dartmouth
285 Old Westport Road
North Dartmouth, MA 02747,
USA
;
_chemical_name_systematic     '4-Amino-2,6-dichlorophenol'
_chemical_formula_moiety     'C6 H5 Cl2 N O'
_chemical_formula_sum     'C6 H5 Cl2 N O'
_chemical_formula_iupac     'C6 H5 Cl2 N O'
_chemical_formula_weight     178.02
_symmetry_space_group_name_hall     '-P 2yn'
_space_group_crystal_system     monoclinic
_space_group_name_H-M_alt     'P 21/n'
_space_group_name_Hall     '-P 2yn'
loop_
    _space_group_symop_id
    _space_group_symop_operation_xyz
    1 x,y,z
    2 -x+1/2,y+1/2,-z+1/2
    3 -x,-y,-z
    4 x-1/2,-y-1/2,z-1/2
_cell_length_a     4.6064(5)
_cell_length_b     11.7569(12)
_cell_length_c     13.2291(13)
_cell_angle_alpha     90
_cell_angle_beta     96.760(5)
_cell_angle_gamma     90
_cell_volume     711.47(13)
_cell_formula_units_Z     4
_cell_measurement_reflns_used     5198
_cell_measurement_theta_min     5.05
_cell_measurement_theta_max     72.17
_cell_measurement_temperature     120.15
_exptl_crystal_description     plate
_exptl_crystal_colour     colourless
_exptl_crystal_size_max     0.4
_exptl_crystal_size_mid     0.2
_exptl_crystal_size_min     0.1
_exptl_crystal_density_diffrn     1.6618
_exptl_crystal_F_000     363.7579
_exptl_absorpt_coefficient_mu     7.590
_exptl_absorpt_correction_type     multi-scan
_exptl_absorpt_process_details
;
(SADABS; Bruker, 2014)
;
_exptl_absorpt_correction_T_min     0.4252
_exptl_absorpt_correction_T_max     0.7536
_exptl_special_details
;
Absorption correction:
SADABS-2014/4 (Bruker, 2014) was used for absorption correction.
wR2(int) was 0.1370 before and 0.0641 after correction.
The Ratio of minimum to maximum transmission is 0.5642.
The \l/2 correction factor is 0.00150.
;
_diffrn_ambient_temperature     120.15
_diffrn_radiation_type     'Cu K\a'
_diffrn_radiation_wavelength     1.54178
_diffrn_radiation_source     'microfocus Cu'
_diffrn_radiation_monochromator     'HELIOS MX'
_diffrn_measurement_device_type     'Bruker D8 Venture CMOS'
_diffrn_measurement_method     '\f and \w scans'
_diffrn_detector_area_resol_mean     102.4
_diffrn_reflns_number     7481
_diffrn_reflns_av_R_equivalents     0.0431
_diffrn_reflns_theta_min     5.05
_diffrn_reflns_theta_max     72.16
_diffrn_reflns_theta_full     68.0000
_diffrn_measured_fraction_theta_max     0.9936
_diffrn_measured_fraction_theta_full     0.9962
_diffrn_reflns_limit_h_min     -5
_diffrn_reflns_limit_h_max     5
_diffrn_reflns_limit_k_min     -14
_diffrn_reflns_limit_k_max     14
_diffrn_reflns_limit_l_min     -12
_diffrn_reflns_limit_l_max     16
_diffrn_standards_number     0
_reflns_number_total     1402
_reflns_number_gt     1273
_reflns_threshold_expression     I>=2\s(I)
_refine_ls_structure_factor_coef     Fsqd
_refine_ls_matrix_type     full
_refine_ls_R_factor_all     0.0364
_refine_ls_R_factor_gt     0.0329
_refine_ls_wR_factor_gt     0.0876
_refine_ls_wR_factor_ref     0.0906
_refine_ls_goodness_of_fit_ref     1.0469
_refine_ls_restrained_S_all     1.0461
_refine_ls_number_reflns     1402
_refine_ls_number_parameters     99
_refine_ls_number_restraints     2
_refine_ls_number_constraints     7
_refine_ls_hydrogen_treatment     mixed
_refine_ls_weighting_scheme     calc
_refine_ls_weighting_details
              'w=1/[\s^2^(Fo^2^)+(0.0618P)^2^+0.1912P] where P=(Fo^2^+2Fc^2^)/3'
_refine_ls_shift/su_max     0.0000
_refine_ls_shift/su_mean     0.0000
_refine_diff_density_max     0.3293
_refine_diff_density_min     -0.3473
loop_
    _atom_type_symbol
    _atom_type_scat_Cromer_Mann_a1
    _atom_type_scat_Cromer_Mann_a2
    _atom_type_scat_Cromer_Mann_a3
    _atom_type_scat_Cromer_Mann_a4
    _atom_type_scat_Cromer_Mann_b1
    _atom_type_scat_Cromer_Mann_b2
    _atom_type_scat_Cromer_Mann_b3
    _atom_type_scat_Cromer_Mann_b4
    _atom_type_scat_Cromer_Mann_c
    _atom_type_scat_dispersion_source
    _atom_type_scat_dispersion_real
    _atom_type_scat_dispersion_imag
    _atom_type_scat_source
    H 0.49300 0.32291 0.14019 0.04081 10.51090 26.12570 3.14236 57.79970
                                                                 0.0030380000826
       'Henke, Gullikson and Davis, At. Data and Nucl. Data Tables, 1993, 54, 2'
                                                                         0.00000
                                                                         0.00000
                                                          'International Tables'
    C 2.31000 1.02000 1.58860 0.86500 20.84390 10.20750 0.56870 51.65120
                                                                  0.215599998832
       'Henke, Gullikson and Davis, At. Data and Nucl. Data Tables, 1993, 54, 2'
                                                                         0.01920
                                                                         0.00962
                                                          'nternational Tables '
    Cl 11.46040 7.19640 6.25560 1.64550 0.01040 1.16620 18.51940 47.77840
                                                                  -9.55739974976
       'Henke, Gullikson and Davis, At. Data and Nucl. Data Tables, 1993, 54, 2'
                                                                         0.36842
                                                                         0.69938
                                                          'International Tables'
    O 3.04850 2.28680 1.54630 0.86700 13.27710 5.70110 0.32390 32.90890
                                                                  0.250800013542
       'Henke, Gullikson and Davis, At. Data and Nucl. Data Tables, 1993, 54, 2'
                                                                         0.05239
                                                                         0.03376
                                                        'International Tables V'
    N 12.21260 3.13220 2.01250 1.16630 0.00570 9.89330 28.99750 0.58260
                                                                  -11.5290002823
       'Henke, Gullikson and Davis, At. Data and Nucl. Data Tables, 1993, 54, 2'
                                                                         0.03256
                                                                         0.01839
                                                        'International Tables V'
_computing_data_collection
;
APEX2 (Bruker, 2014)
;
_computing_cell_refinement
;
SAINT (Bruker, 2014)
;
_computing_data_reduction
;
SAINT (Bruker, 2014)
;
_computing_structure_solution
;
SHELXS97 (Sheldrick, 2008)
;
_computing_structure_refinement
;
SHELXL2014 (Sheldrick, 2015) and <i>olex2.refine</i> (Bourhis <i>et
al.</i>,  2015)
;
_computing_molecular_graphics
;
OLEX2 (Dolomanov <i>et al.</i>,  2009)
;
_computing_publication_material
;
OLEX2 (Dolomanov <i>et al.</i>,  2009) and publCIF (Westrip,
2010)
;
loop_
    _atom_site_type_symbol
    _atom_site_label
    _atom_site_fract_x
    _atom_site_fract_y
    _atom_site_fract_z
    _atom_site_U_iso_or_equiv
    _atom_site_adp_type
    _atom_site_occupancy
    Cl Cl1 0.10618(10) 0.09750(4) 0.70434(3) 0.02213(17) Uani 1.000000
    Cl Cl2 0.79187(11) 0.44532(4) 0.61176(4) 0.02666(18) Uani 1.000000
    O O1 0.4519(3) 0.30303(12) 0.74687(10) 0.0214(3) Uani 1.000000
    N N1 0.4522(4) 0.13356(14) 0.35171(12) 0.0199(4) Uani 1.000000
    C C1 0.4563(4) 0.26523(16) 0.65055(14) 0.0176(4) Uani 1.000000
    C C4 0.4607(4) 0.17796(16) 0.45234(13) 0.0176(4) Uani 1.000000
    C C5 0.6112(4) 0.27756(16) 0.48060(14) 0.0196(4) Uani 1.000000
    H H5 0.7170(4) 0.31620(16) 0.43359(14) 0.0235(5) Uiso 1.000000
    C C2 0.3011(4) 0.16753(16) 0.61822(14) 0.0171(4) Uani 1.000000
    C C3 0.3014(4) 0.12337(16) 0.52110(14) 0.0182(4) Uani 1.000000
    H H3 0.1938(4) 0.05638(16) 0.50165(14) 0.0219(5) Uiso 1.000000
    C C6 0.6052(4) 0.31990(16) 0.57788(14) 0.0179(4) Uani 1.000000
    H H1 0.615(5) 0.329(2) 0.7732(18) 0.0215(5) Uiso 1.000000
    H H1a 0.601(3) 0.1551(19) 0.3217(15) 0.0215(5) Uiso 1.000000
    H H1b 0.451(5) 0.0598(4) 0.3523(17) 0.0215(5) Uiso 1.000000
loop_
    _atom_site_aniso_label
    _atom_site_aniso_U_11
    _atom_site_aniso_U_22
    _atom_site_aniso_U_33
    _atom_site_aniso_U_12
    _atom_site_aniso_U_13
    _atom_site_aniso_U_23
    Cl1 0.0232(3) 0.0246(3) 0.0204(3) -0.00409(16) 0.00988(19) 0.00083(17)
    Cl2 0.0334(3) 0.0245(3) 0.0225(3) -0.01014(19) 0.0052(2) -0.00026(18)
    O1 0.0193(6) 0.0298(7) 0.0156(7) -0.0039(6) 0.0046(5) -0.0042(6)
    N1 0.0206(8) 0.0247(9) 0.0151(8) 0.0013(6) 0.0057(6) -0.0009(6)
    C1 0.0146(8) 0.0225(9) 0.0159(9) 0.0027(7) 0.0023(7) 0.0008(7)
    C4 0.0138(8) 0.0248(9) 0.0142(9) 0.0050(7) 0.0009(7) 0.0005(7)
    C5 0.0177(9) 0.0244(10) 0.0173(9) 0.0005(7) 0.0048(7) 0.0054(7)
    C2 0.0144(8) 0.0215(9) 0.0163(9) 0.0011(7) 0.0051(7) 0.0035(7)
    C3 0.0148(8) 0.0217(9) 0.0185(10) 0.0005(7) 0.0029(7) -0.0007(7)
    C6 0.0158(8) 0.0188(9) 0.0194(9) -0.0007(7) 0.0026(7) 0.0016(7)
loop_
    _geom_bond_atom_site_label_1
    _geom_bond_atom_site_label_2
    _geom_bond_site_symmetry_2
    _geom_bond_distance
    _geom_bond_publ_flag
    Cl1 C2 . 1.7387(18) ?
    Cl2 C6 . 1.7389(19) ?
    O1 C1 . 1.352(2) ?
    O1 H1 . 0.85(2) ?
    N1 C4 . 1.426(2) ?
    N1 H1a . 0.870(5) ?
    N1 H1b . 0.867(5) ?
    C1 C2 . 1.393(3) ?
    C1 C6 . 1.401(3) ?
    C4 C5 . 1.389(3) ?
    C4 C3 . 1.391(3) ?
    C5 H5 . 0.9500 ?
    C5 C6 . 1.383(3) ?
    C2 C3 . 1.386(3) ?
    C3 H3 . 0.9500 ?
loop_
    _geom_angle_atom_site_label_1
    _geom_angle_atom_site_label_2
    _geom_angle_atom_site_label_3
    _geom_angle_site_symmetry_1
    _geom_angle_site_symmetry_3
    _geom_angle
    _geom_angle_publ_flag
    H1 O1 C1 . . 113.3(16) ?
    H1a N1 C4 . . 112.6(15) ?
    H1b N1 C4 . . 110.9(15) ?
    H1b N1 H1a . . 108(2) ?
    C2 C1 O1 . . 119.75(16) ?
    C6 C1 O1 . . 123.97(17) ?
    C6 C1 C2 . . 116.26(17) ?
    C5 C4 N1 . . 121.18(17) ?
    C3 C4 N1 . . 118.87(18) ?
    C3 C4 C5 . . 119.85(17) ?
    H5 C5 C4 . . 120.34(10) ?
    C6 C5 C4 . . 119.33(17) ?
    C6 C5 H5 . . 120.34(11) ?
    C1 C2 Cl1 . . 118.37(14) ?
    C3 C2 Cl1 . . 119.15(14) ?
    C3 C2 C1 . . 122.47(16) ?
    C2 C3 C4 . . 119.44(18) ?
    H3 C3 C4 . . 120.28(11) ?
    H3 C3 C2 . . 120.28(11) ?
    C1 C6 Cl2 . . 118.64(14) ?
    C5 C6 Cl2 . . 118.79(14) ?
    C5 C6 C1 . . 122.57(17) ?
loop_
    _geom_torsion_atom_site_label_1
    _geom_torsion_atom_site_label_2
    _geom_torsion_atom_site_label_3
    _geom_torsion_atom_site_label_4
    _geom_torsion_site_symmetry_1
    _geom_torsion_site_symmetry_2
    _geom_torsion_site_symmetry_3
    _geom_torsion_site_symmetry_4
    _geom_torsion
    _geom_torsion_publ_flag
    Cl1 C2 C3 C4 . . . . -178.98(14) ?
    O1 C1 C2 Cl1 . . . . -0.1(2) ?
    O1 C1 C2 C3 . . . . -178.74(17) ?
    O1 C1 C6 Cl2 . . . . -1.1(3) ?
    O1 C1 C6 C5 . . . . 178.43(17) ?
    N1 C4 C5 C6 . . . . 177.70(17) ?
    N1 C4 C3 C2 . . . . -178.14(17) ?
    C1 C2 C3 C4 . . . . -0.3(3) ?
    C4 C5 C6 Cl2 . . . . -179.43(14) ?
    C4 C5 C6 C1 . . . . 1.0(3) ?
    C5 C4 C3 C2 . . . . -1.7(3) ?
    C2 C1 C6 Cl2 . . . . 177.57(13) ?
    C2 C1 C6 C5 . . . . -2.9(3) ?
    C3 C4 C5 C6 . . . . 1.3(3) ?
    C6 C1 C2 Cl1 . . . . -178.80(13) ?
    C6 C1 C2 C3 . . . . 2.5(3) ?
loop_
    _geom_hbond_atom_site_label_D
    _geom_hbond_atom_site_label_H
    _geom_hbond_atom_site_label_A
    _geom_hbond_site_symmetry_A
    _geom_hbond_distance_DH
    _geom_hbond_distance_HA
    _geom_hbond_distance_DA
    _geom_hbond_angle_DHA
    O1 H1 N1 4_666 0.85(2) 1.82(2) 2.653(2) 168(2)
    N1 H1a O1 4_665 0.870(5) 2.052(6) 2.921(2) 177(2)
_iucr_refine_instructions_details
;
TITL cu_UMD416_0m_a.res in P2(1)/n
CELL 1.54178 4.6064 11.7569 13.2291 90 96.76 90
ZERR 4 0.0005 0.0012 0.0013 0 0.005 0
LATT 1
SYMM 0.5-X,0.5+Y,0.5-Z
SFAC C H N O Cl
UNIT 24 20 4 4 8
EQIV $1 0.5+X,0.5-Y,0.5+Z
EQIV $2 0.5+X,0.5-Y,-0.5+Z
DFIX 0.87 0.005 N1 H1a N1 H1b
L.S. 10
PLAN  20
TEMP -153
HTAB O1 N1_$1
HTAB N1 O1_$2
ACTA 136
BOND $H
FMAP 2
CONF
MORE -1
WGHT 0.061848 0.191162
FVAR 0.933594
REM <olex2.extras>
REM <HklSrc "%.\\cu_UMD416_0m_a.hkl">
REM </olex2.extras>
Cl1   5     0.10618  0.09750  0.70434  11.00000  0.02318  0.02457  0.02039 =
 0.00083  0.00988 -0.00409
Cl2   5     0.79187  0.44532  0.61176  11.00000  0.03338  0.02454  0.02251 =
 -0.00026  0.00516 -0.01014
O1    4     0.45190  0.30303  0.74687  11.00000  0.01930  0.02984  0.01556 =
 -0.00421  0.00457 -0.00395
N1    3     0.45221  0.13356  0.35171  11.00000  0.02057  0.02472  0.01513 =
 -0.00086  0.00569  0.00127
C1    1     0.45633  0.26523  0.65055  11.00000  0.01457  0.02245  0.01595 =
 0.00083  0.00231  0.00274
C4    1     0.46073  0.17796  0.45234  11.00000  0.01375  0.02478  0.01420 =
 0.00049  0.00087  0.00500
C5    1     0.61116  0.27756  0.48060  11.00000  0.01769  0.02441  0.01733 =
 0.00539  0.00476  0.00051
AFIX 43
H5    2     0.71704  0.31620  0.43359  11.00000 -1.20000
AFIX 0
C2    1     0.30112  0.16753  0.61822  11.00000  0.01436  0.02149  0.01626 =
 0.00347  0.00509  0.00114
C3    1     0.30144  0.12337  0.52110  11.00000  0.01481  0.02172  0.01845 =
 -0.00074  0.00294  0.00049
AFIX 43
H3    2     0.19377  0.05638  0.50165  11.00000 -1.20000
AFIX 0
C6    1     0.60519  0.31990  0.57788  11.00000  0.01584  0.01878  0.01936 =
 0.00161  0.00260 -0.00074
H1    2     0.61529  0.32946  0.77317  11.00000 -1.20000
H1a   2     0.60108  0.15510  0.32165  11.00000 -1.20000
H1b   2     0.45099  0.05979  0.35234  11.00000 -1.20000
Q1    1    -0.13333  0.10000  0.66667  11.00000  0.06000  0.330
Q2    1     0.73333  0.15000  0.37778  11.00000  0.06000  0.330
Q3    1     1.03333  0.42500  0.63333  11.00000  0.06000  0.310
Q4    1     0.50000  0.15000  0.41111  11.00000  0.06000  0.310
Q5    1     0.16667  0.30000  0.72222  11.00000  0.06000  0.260
Q6    1     0.30000  0.42500  0.56667  11.00000  0.06000  0.250
Q7    1    -0.03333  0.12500  0.76667  11.00000  0.06000  0.250
Q8    1     0.93333  0.32500  0.48889  11.00000  0.06000  0.240
Q9    1     0.70000  0.20000  0.30000  11.00000  0.06000  0.230
Q10   1     0.30000  0.07500  0.72222  11.00000  0.06000  0.230
Q11   1     0.73333  0.27500  0.75556  11.00000  0.06000  0.230
Q12   1     0.93333  0.47500  0.68889  11.00000  0.06000  0.210
Q13   1     0.76667  0.35000  0.81111  11.00000  0.06000  0.210
Q14   1     0.50000  0.27500  0.70000  11.00000  0.06000  0.210
Q15   1     0.63333  0.45000  0.67778  11.00000  0.06000  0.210
Q16   1     0.53333  0.27500  0.62222  11.00000  0.06000  0.200
Q17   1     0.56667  0.47500  0.58889  11.00000  0.06000  0.200
Q18   1    -0.13333  0.15000  0.55556  11.00000  0.06000  0.190
Q19   1    -0.33333  0.10000  0.73333  11.00000  0.06000  0.190
Q20   1     0.60000  0.20000  0.48889  11.00000  0.06000  0.190
HKLF 4
END
REM The information below was added by Olex2.
REM
REM R1 = 0.0329 for 1273 Fo > 4sig(Fo) and 0.0364 for all 1402 data
REM 99 parameters refined using 2 restraints
REM Highest difference peak 0.3293, deepest hole -0.3473
REM Mean Shift 0.0000, Max Shift 0.0000.
REM +++ Tabular Listing of Refinement Information +++
REM R1_all = 0.0364
REM R1_gt = 0.0329
REM wR_ref = 0.0906
REM GOOF = 1.0469
REM Shift_max = 0.0000
REM Shift_mean = 0.0000
REM Reflections_all = 1402
REM Reflections_gt = 1273
REM Parameters = 99
REM Hole = -0.3473
REM Peak = 0.3293
REM Flack = n/a
;
