# Supplementary material for: Crystal structure of 4-amino-2,6-di­chloro­phenol
Source: Acta Crystallogr E Crystallogr Commun. 2015 May 20;71(Pt 6):o406. doi: 10.1107/S2056989015009172 (PMC4459336; doi:10.1107/S2056989015009172)
Supplement: Supplementary file 2 [file e-71-0o406-Isup2.hkl]

#
# h,k,l, Fc-squared, Fo-squared, sigma(Fo-squared), status flag
#
data_I
_shelx_title ' cu_UMD416_0m_a.res in P2(1)/n'
_shelx_refln_list_code          4
_shelx_F_calc_maximum      117.40
_exptl_crystal_F_000       360.00
_reflns_d_resolution_high  0.8098

loop_
 _space_group_symop_operation_xyz
 'x, y, z'
 '-x+1/2, y+1/2, -z+1/2'
 '-x, -y, -z'
 'x-1/2, -y-1/2, z-1/2'

_cell_length_a     4.6064
_cell_length_b    11.7569
_cell_length_c    13.2291
_cell_angle_alpha  90.000
_cell_angle_beta   96.760
_cell_angle_gamma  90.000

_shelx_F_squared_multiplier     1.000

loop_
 _refln_index_h
 _refln_index_k
 _refln_index_l
 _refln_F_squared_calc
 _refln_F_squared_meas
 _refln_F_squared_sigma
 _refln_observed_status
   2   0   0         94.91         89.99         4.96 o
   4   0   0         46.03         49.68         7.55 o
   1   1   0        117.87        103.58         2.32 o
   2   1   0          6.49          2.86         1.15 o
   3   1   0         80.64         71.08         3.65 o
   4   1   0         15.78         16.30         2.83 o
   5   1   0       1172.53       1287.42        29.35 o
   0   2   0       1119.56       1273.29        31.07 o
   1   2   0      13782.43      11369.09       388.28 o
   2   2   0       2723.92       2577.63        72.73 o
   3   2   0        313.75        277.85         6.37 o
   4   2   0          1.67          4.56         2.67 o
   5   2   0          0.93          3.83         4.35 o
   1   3   0        409.43        402.03         7.79 o
   2   3   0        105.25         93.33         4.23 o
   3   3   0         67.16         72.93         3.70 o
   4   3   0        975.08       1013.76        26.58 o
   5   3   0        166.43        165.55         6.36 o
   0   4   0       2309.98       2924.16        79.23 o
   1   4   0       1621.12       1648.65        30.60 o
   2   4   0          8.65          7.13         2.31 o
   3   4   0         12.55         19.57         2.93 o
   4   4   0        186.35        195.34        10.05 o
   5   4   0         11.71          7.61         2.31 o
   1   5   0         56.16         68.15         2.92 o
   2   5   0          2.13          0.00         2.08 o
   3   5   0         48.51         64.16         4.05 o
   4   5   0         98.66        105.06         5.56 o
   5   5   0        136.26        108.38         5.48 o
   0   6   0        562.57        584.60        15.41 o
   1   6   0        186.81        151.25         7.19 o
   2   6   0         47.83         43.54         3.05 o
   3   6   0        805.05        808.81        18.04 o
   4   6   0        212.50        231.56         7.92 o
   5   6   0         28.69         27.94         3.05 o
   1   7   0       1170.73       1304.74        23.45 o
   2   7   0        839.26        746.15        24.55 o
   3   7   0         73.82         79.40         5.01 o
   4   7   0          0.25          1.30         2.45 o
   0   8   0        889.35        978.25        20.84 o
   1   8   0          0.41          4.93         2.21 o
   2   8   0        259.99        237.47        11.27 o
   3   8   0        512.80        441.77        22.50 o
   4   8   0         28.27         28.15         3.70 o
   1   9   0        952.77       1046.88        22.80 o
   2   9   0        356.72        390.70        10.96 o
   3   9   0        187.22        210.44         8.94 o
   4   9   0         14.77         12.88         2.03 o
   0  10   0          5.28          3.94         3.38 o
   1  10   0         80.84         73.18         4.38 o
   2  10   0        606.52        638.66        26.89 o
   3  10   0          8.01         10.58         2.42 o
   4  10   0        401.95        405.64        12.51 o
   1  11   0        316.52        297.56         7.81 o
   2  11   0        212.97        247.68         9.66 o
   3  11   0        226.67        220.57         6.65 o
   0  12   0         10.63         10.42         3.15 o
   1  12   0         15.93         19.57         2.29 o
   2  12   0         66.20         61.30         3.94 o
   3  12   0        307.66        318.04         9.18 o
   1  13   0          0.05         -0.75         2.04 o
   2  13   0        485.51        449.39        12.07 o
   0  14   0        170.16        157.97         7.95 o
   1  14   0         43.83         38.39         2.60 o
  -5   0   1          3.14          0.55         3.52 o
  -3   0   1        694.23        634.96        19.87 o
  -1   0   1       1939.08       1742.94        42.32 o
   1   0   1       5184.19       4403.93       106.50 o
   3   0   1       2786.39       2422.64        59.86 o
   5   0   1         16.38         10.45         3.50 o
  -5   1   1        327.69        377.24        10.95 o
  -4   1   1          2.87          2.14         3.16 o
  -3   1   1        247.32        211.95         6.08 o
  -2   1   1       5559.23       4863.26       146.66 o
  -1   1   1         10.48         14.62         0.76 o
   0   1   1         14.92         11.67         0.47 o
   1   1   1          6.82          6.52         0.57 o
   2   1   1        523.10        474.48        11.18 o
   3   1   1         88.51         86.71         4.74 o
   4   1   1        130.82        124.74         5.98 o
   5   1   1          1.30          0.30         2.61 o
  -5   2   1         53.56         52.35         4.20 o
  -4   2   1        309.70        316.40         7.37 o
  -3   2   1          9.97          9.80         2.71 o
  -2   2   1          0.03         -1.33         1.33 o
  -1   2   1        772.85        801.20        16.17 o
   0   2   1        186.75        188.98         3.13 o
   1   2   1       6691.90       6126.22       132.35 o
   2   2   1        369.07        400.21         9.87 o
   3   2   1        607.96        543.58        12.58 o
   4   2   1        781.01        780.66        20.47 o
   5   2   1        169.39        181.79        14.50 o
  -5   3   1          3.79          3.27         2.35 o
  -4   3   1       1495.26       1521.51        29.02 o
  -3   3   1       1097.03       1035.17        18.96 o
  -2   3   1         29.24         30.98         2.65 o
  -1   3   1       6035.37       6039.71       119.28 o
   0   3   1       2331.58       2968.46        50.95 o
   1   3   1       5737.47       5806.62       106.17 o
   2   3   1        449.50        487.87        14.97 o
   3   3   1         89.83         95.66         5.92 o
   4   3   1         56.20         53.70         6.42 o
   5   3   1        155.67        158.94         6.60 o
  -5   4   1        435.06        431.47        10.95 o
  -4   4   1         78.04         76.31         4.40 o
  -3   4   1         28.37         30.53         3.05 o
  -2   4   1         42.46         40.64         3.45 o
  -1   4   1        588.69        629.75        13.10 o
   0   4   1        953.59       1269.19        20.79 o
   1   4   1        425.96        457.88         9.02 o
   2   4   1       7676.24       7469.97       277.09 o
   3   4   1          5.83         11.26         2.74 o
   4   4   1        520.91        513.80        24.12 o
   5   4   1         21.26         24.22         3.11 o
  -5   5   1        129.57        106.23         4.63 o
  -4   5   1        137.87        152.06         5.42 o
  -3   5   1       1491.28       1585.06        33.23 o
  -2   5   1       1157.80       1239.84        23.84 o
  -1   5   1       1604.34       1533.67        33.91 o
   0   5   1        990.98       1247.61        33.07 o
   1   5   1       2024.54       2009.28        64.71 o
   2   5   1        731.31        714.88        15.81 o
   3   5   1         89.39         89.51         4.92 o
   4   5   1        110.82        117.61        10.44 o
   5   5   1          4.01          1.64         2.08 o
  -5   6   1         11.49         12.46         5.05 o
  -4   6   1        245.76        241.21         6.72 o
  -3   6   1        317.05        340.99         9.79 o
  -2   6   1          0.51          1.65         2.24 o
  -1   6   1        755.32        700.82        32.70 o
   0   6   1       2846.63       3481.22        59.90 o
   1   6   1        233.66        231.69        13.79 o
   2   6   1         41.66         42.57         4.49 o
   3   6   1       1566.93       1597.81        32.95 o
   4   6   1        211.33        191.64         9.59 o
   5   6   1         10.07         11.11         2.77 o
  -4   7   1         65.38         54.25         3.78 o
  -3   7   1         15.18         14.58         2.70 o
  -2   7   1       1209.31       1012.69        26.91 o
  -1   7   1         11.82         14.45         1.97 o
   0   7   1       1644.08       2081.35        36.40 o
   1   7   1       2660.15       2690.88        50.26 o
   2   7   1        144.45        133.81         5.75 o
   3   7   1         48.50         33.64         4.24 o
   4   7   1          0.34         -4.48         6.31 o
  -4   8   1        415.21        353.41        13.18 o
  -3   8   1         46.71         44.85         3.61 o
  -2   8   1         58.39         66.48         4.11 o
  -1   8   1        173.31        194.89         5.17 o
   0   8   1        862.40        880.25        13.38 o
   1   8   1        373.13        387.06         7.59 o
   2   8   1         28.36         32.83         5.25 o
   3   8   1        274.87        248.51        15.87 o
   4   8   1         60.59         53.06         6.03 o
  -4   9   1        267.00        287.59         7.88 o
  -3   9   1         79.63         92.07         5.32 o
  -2   9   1         10.06         10.75         2.97 o
  -1   9   1         30.78         34.94         3.12 o
   0   9   1        278.63        259.37         6.75 o
   1   9   1          1.79          4.19         2.53 o
   2   9   1       1026.45       1025.73        46.92 o
   3   9   1        143.96        157.73        11.41 o
   4   9   1        162.02        172.62        16.12 o
  -4  10   1        102.79        111.63         4.43 o
  -3  10   1        343.61        388.72        11.35 o
  -2  10   1          3.24          8.95         2.81 o
  -1  10   1        840.66        864.78        20.59 o
   0  10   1          9.34         10.94         2.61 o
   1  10   1        590.43        586.79        12.39 o
   2  10   1         56.63         56.86         4.67 o
   3  10   1         13.99         18.51         2.72 o
   4  10   1         30.96         31.01         3.82 o
  -3  11   1         18.09         15.48         2.26 o
  -2  11   1          2.58          6.60         2.29 o
  -1  11   1         46.02         49.12         3.15 o
   0  11   1        384.42        387.82         9.44 o
   1  11   1        126.60        111.02         4.96 o
   2  11   1        146.76        164.56         6.77 o
   3  11   1          7.58          8.53         2.22 o
  -3  12   1          1.50          4.44         3.06 o
  -2  12   1          1.02          1.46         2.09 o
  -1  12   1        174.58        175.56         5.84 o
   0  12   1        594.97        593.33        13.10 o
   1  12   1        188.94        185.39         5.71 o
   2  12   1         46.86         40.49         3.52 o
   3  12   1          0.34          2.37         2.64 o
  -2  13   1         41.57         37.11         2.85 o
  -1  13   1         72.91         67.49         5.98 o
   0  13   1         11.10         10.29         1.98 o
   1  13   1        354.90        354.73        11.68 o
   2  13   1         18.74         18.36         3.57 o
  -1  14   1         15.55         16.22         2.75 o
   0  14   1        570.51        526.61        13.92 o
   1  14   1         77.97         67.02         3.80 o
  -4   0   2       2364.68       2218.57        63.41 o
  -2   0   2       1221.39       1031.82        36.40 o
   0   0   2        221.47        205.41         8.36 o
   2   0   2       1523.79       1352.01        38.80 o
   4   0   2        517.67        529.88        20.49 o
  -5   1   2          2.70          0.87         2.48 o
  -4   1   2        214.83        206.96         5.67 o
  -3   1   2          6.60          5.32         2.31 o
  -2   1   2        394.39        394.47        11.97 o
  -1   1   2       1113.33       1056.51        19.48 o
   0   1   2       3473.35       3016.31       101.69 o
   2   1   2        397.17        318.09         7.92 o
   3   1   2        578.58        499.57        12.48 o
   4   1   2         17.12         18.22         2.79 o
   5   1   2         40.10         47.44         3.40 o
  -5   2   2        964.35       1056.99        26.77 o
  -4   2   2        840.28        839.26        15.64 o
  -3   2   2       1520.59       1405.86        25.12 o
  -2   2   2          2.39          4.10         1.41 o
  -1   2   2       1197.13       1149.84        25.25 o
   0   2   2        161.03        174.21         2.92 o
   1   2   2       3009.35       3027.71        55.44 o
   2   2   2          5.22          8.18         1.59 o
   3   2   2         36.11         48.66         4.38 o
   4   2   2          2.40          3.29         2.80 o
   5   2   2        231.38        252.24         8.71 o
  -5   3   2        217.68        222.25         7.42 o
  -4   3   2          2.45          0.93         2.77 o
  -3   3   2          4.64         10.56         2.32 o
  -2   3   2        182.85        186.28         6.64 o
  -1   3   2       1074.01       1114.66        22.47 o
   0   3   2       2425.96       2909.31        50.06 o
   1   3   2        432.98        475.09         8.56 o
   2   3   2       7199.86       6741.44       169.91 o
   3   3   2        145.42        132.02         6.37 o
   4   3   2        148.67        164.00         6.50 o
   5   3   2         34.23         37.05         6.08 o
  -5   4   2         64.25         59.93         3.81 o
  -4   4   2       1258.52       1331.14        25.58 o
  -3   4   2       1592.24       1583.61        32.46 o
  -2   4   2        278.77        283.25         9.79 o
  -1   4   2         86.62         85.12         2.84 o
   0   4   2        503.35        589.13        10.69 o
   1   4   2       1587.11       1826.76        33.94 o
   2   4   2       1094.05       1092.25        30.99 o
   3   4   2        839.08        870.58        32.78 o
   4   4   2          0.71          1.13         2.45 o
   5   4   2        235.76        228.10        14.54 o
  -5   5   2        217.93        168.37         8.99 o
  -4   5   2        153.61        166.07         5.37 o
  -3   5   2       1541.71       1655.06        37.16 o
  -2   5   2        116.02        121.36         4.25 o
  -1   5   2          1.36         -0.23         1.19 o
   0   5   2       2561.96       3150.36        56.84 o
   1   5   2        579.40        499.47        23.90 o
   2   5   2          8.24          6.05         2.19 o
   3   5   2        239.83        229.99         8.57 o
   4   5   2        192.40        197.55         8.23 o
   5   5   2        225.38        199.22         7.08 o
  -5   6   2        111.33         79.08         5.28 o
  -4   6   2        100.69        101.52         4.44 o
  -3   6   2        138.89        131.43         5.60 o
  -2   6   2        107.34        116.99         4.16 o
  -1   6   2       1202.08       1146.75        29.91 o
   0   6   2        620.03        782.13        14.16 o
   1   6   2         10.65         19.24         2.26 o
   2   6   2         36.26         39.94         3.28 o
   3   6   2       1367.82       1362.66        35.04 o
   4   6   2        134.99        104.31         6.75 o
   5   6   2          2.25         -0.93         1.69 o
  -4   7   2         27.85         21.63         2.63 o
  -3   7   2         48.70         41.94         3.65 o
  -2   7   2       2510.24       2288.46        50.79 o
  -1   7   2         56.13         63.82         2.99 o
   0   7   2        121.34        135.47         3.62 o
   1   7   2       1200.74       1199.24        22.37 o
   2   7   2         10.68          9.57         3.18 o
   3   7   2         10.44          8.87         3.20 o
   4   7   2        170.04        166.09         8.19 o
  -4   8   2        159.15        135.98         4.56 o
  -3   8   2          0.52          2.98         2.29 o
  -2   8   2         51.66         46.27         4.28 o
  -1   8   2        541.85        572.62         9.89 o
   0   8   2         26.84         33.62         2.52 o
   1   8   2          1.08          4.20         2.26 o
   2   8   2        175.63        189.55         8.57 o
   3   8   2        325.68        310.72        21.14 o
   4   8   2        242.67        237.04        13.78 o
  -4   9   2         64.53         65.20         3.59 o
  -3   9   2        401.22        434.14        11.01 o
  -2   9   2        186.87        214.43         6.18 o
  -1   9   2       1218.28       1270.66        26.56 o
   0   9   2        161.88        160.64         5.19 o
   1   9   2        305.13        291.27         8.29 o
   2   9   2          2.60          7.34         2.92 o
   3   9   2        128.65        152.36         8.53 o
   4   9   2        217.29        210.45         8.51 o
  -4  10   2          1.33          4.33         2.04 o
  -3  10   2          0.45          4.48         2.24 o
  -2  10   2        323.64        348.41        10.75 o
  -1  10   2          1.29          1.24         2.60 o
   0  10   2        623.73        626.26        14.09 o
   1  10   2         83.03         90.82         4.84 o
   2  10   2        599.79        649.41        17.55 o
   3  10   2         19.29         20.82         4.19 o
  -3  11   2        556.70        582.34        13.76 o
  -2  11   2        170.37        178.18         6.17 o
  -1  11   2        427.88        441.01        12.80 o
   0  11   2        165.49        158.46         5.62 o
   1  11   2        215.14        200.51         6.47 o
   2  11   2         46.18         60.49         6.82 o
   3  11   2        496.43        496.39        18.61 o
  -3  12   2         67.82         67.28         3.57 o
  -2  12   2        170.42        172.60         5.10 o
  -1  12   2        363.41        343.99         9.07 o
   0  12   2         59.01         52.54         3.48 o
   1  12   2          0.57          1.92         2.92 o
   2  12   2          9.64         12.27         4.76 o
   3  12   2        393.19        399.97        20.43 o
  -2  13   2        684.04        669.56        17.11 o
  -1  13   2          2.17          1.00         2.37 o
   0  13   2          7.38          7.84         2.03 o
   1  13   2        147.17        135.25         6.16 o
   2  13   2          4.17          9.53         4.71 o
  -1  14   2        284.65        268.17         6.37 o
   0  14   2         20.32         23.16         2.94 o
   1  14   2          8.76          8.42         2.45 o
  -5   0   3          0.26          1.29         3.09 o
  -3   0   3         43.60         36.51         5.15 o
  -1   0   3       7498.66       6590.01       352.40 o
   1   0   3       1247.74       1157.71        32.76 o
   3   0   3       2901.38       2688.73        76.44 o
   5   0   3        286.63        316.44        12.52 o
  -5   1   3        156.23        169.22         5.27 o
  -4   1   3         12.62         15.21         2.34 o
  -3   1   3       2375.55       2293.96        40.05 o
  -2   1   3       2031.30       1939.55        47.50 o
  -1   1   3       1101.08       1093.42        27.19 o
   0   1   3        222.44        213.81         3.42 o
   1   1   3         56.20         56.43         1.60 o
   2   1   3        330.89        274.56         6.30 o
   3   1   3        156.24        136.95         4.97 o
   4   1   3        977.27        989.24        25.21 o
   5   1   3         41.55         41.41         3.69 o
  -5   2   3          6.70         12.19         2.76 o
  -4   2   3        118.78        115.82         4.54 o
  -3   2   3        654.34        612.69        12.61 o
  -2   2   3       1345.28       1220.24        34.96 o
  -1   2   3       2838.39       2742.74        50.27 o
   0   2   3       3073.05       3217.64        52.93 o
   1   2   3        507.75        514.68        14.59 o
   2   2   3       1329.82       1274.29        37.83 o
   3   2   3        167.51        177.91         6.47 o
   4   2   3        127.34        130.51         5.68 o
   5   2   3         79.22         85.12         3.95 o
  -5   3   3        241.68        279.69         7.23 o
  -4   3   3        148.80        155.79         5.15 o
  -3   3   3        348.19        320.66         8.32 o
  -2   3   3        458.84        454.88        13.95 o
  -1   3   3       1454.97       1563.02        27.07 o
   0   3   3       1292.70       1406.70        31.74 o
   1   3   3         19.44         17.95         1.11 o
   2   3   3        979.52        935.73        24.45 o
   3   3   3        809.40        732.99        21.14 o
   4   3   3          6.97          9.00         2.42 o
   5   3   3        351.53        350.22        14.38 o
  -5   4   3         40.74         35.66         3.05 o
  -4   4   3        223.62        244.91         6.39 o
  -3   4   3        388.84        382.86        11.88 o
  -2   4   3       1706.16       1853.27        37.45 o
  -1   4   3        239.64        246.60         5.41 o
   0   4   3       4556.13       5101.17       179.21 o
   1   4   3        106.60        117.92         3.35 o
   2   4   3         73.05        107.02         8.88 o
   3   4   3        856.24        854.93        30.59 o
   4   4   3         61.31         62.94         5.51 o
   5   4   3          5.11          6.71         1.95 o
  -5   5   3         82.09         62.80         5.61 o
  -4   5   3         12.26         11.31         2.39 o
  -3   5   3        110.43        105.51         4.94 o
  -2   5   3       1032.09       1058.76        18.07 o
  -1   5   3         77.25         64.79         2.58 o
   0   5   3        588.11        658.30        20.37 o
   1   5   3        249.74        217.65         9.55 o
   2   5   3        278.83        285.50         7.83 o
   3   5   3       1320.13       1335.63        53.95 o
   4   5   3         95.76        100.29         5.00 o
   5   5   3        116.07        119.53        12.84 o
  -5   6   3        211.61        166.04         7.28 o
  -4   6   3         77.14         74.93         3.76 o
  -3   6   3        829.53        842.52        20.83 o
  -2   6   3       1199.99       1137.24        19.55 o
  -1   6   3       1537.23       1558.17        35.83 o
   0   6   3         49.22         58.99         4.23 o
   1   6   3         35.93         39.86         2.87 o
   2   6   3        657.34        667.24        21.88 o
   3   6   3        106.73         98.70        14.85 o
   4   6   3        174.26        148.27         7.58 o
  -4   7   3         15.33          7.11         3.02 o
  -3   7   3        514.57        476.52        15.09 o
  -2   7   3          3.03          6.81         2.25 o
  -1   7   3         33.31         34.75         2.14 o
   0   7   3         46.95         53.84         2.97 o
   1   7   3       1759.34       1788.46        33.85 o
   2   7   3          3.41          7.64         3.94 o
   3   7   3        290.55        225.04        18.01 o
   4   7   3        827.35        806.09        29.64 o
  -4   8   3        482.79        460.65        10.08 o
  -3   8   3         20.70         14.55         2.54 o
  -2   8   3        553.67        573.51        12.10 o
  -1   8   3       1309.97       1388.83        26.81 o
   0   8   3          4.57          3.55         2.30 o
   1   8   3        211.55        224.38         7.61 o
   2   8   3        707.62        688.93        26.92 o
   3   8   3         42.96         50.15         4.25 o
   4   8   3         11.26         11.96         2.31 o
  -4   9   3        178.10        191.27         5.09 o
  -3   9   3         65.39         75.61         3.79 o
  -2   9   3        200.14        223.61         7.04 o
  -1   9   3         84.93        101.36         5.11 o
   0   9   3        567.63        552.82        13.16 o
   1   9   3        115.91        125.46         6.02 o
   2   9   3        168.65        209.61         8.81 o
   3   9   3         62.35         54.65         8.41 o
   4   9   3          9.32          7.64         1.76 o
  -4  10   3        107.41         99.29         3.85 o
  -3  10   3        684.03        726.49        19.09 o
  -2  10   3          0.60          1.09         2.71 o
  -1  10   3        196.41        191.95         6.64 o
   0  10   3        146.74        149.12         6.79 o
   1  10   3        476.99        466.46        13.23 o
   2  10   3          0.67          3.78         2.61 o
   3  10   3        442.62        468.93        18.20 o
  -3  11   3        254.45        260.63         7.00 o
  -2  11   3        148.25        159.33         5.77 o
  -1  11   3          6.78          5.94         2.56 o
   0  11   3        365.30        362.70         9.88 o
   1  11   3         52.62         59.15         5.00 o
   2  11   3       1032.96        994.61        34.73 o
   3  11   3          7.13          8.58         5.32 o
  -3  12   3        275.64        283.80         7.13 o
  -2  12   3         39.19         34.37         2.46 o
  -1  12   3          1.52          3.40         2.13 o
   0  12   3          2.03          2.36         2.13 o
   1  12   3         86.82         89.24         5.75 o
   2  12   3        199.42        194.37         8.71 o
  -2  13   3        187.72        185.44         5.59 o
  -1  13   3          0.38          2.07         2.38 o
   0  13   3         18.06         16.23         2.11 o
   1  13   3        962.53        914.44        32.62 o
   2  13   3          0.96          1.54         2.27 o
  -1  14   3        103.57        105.21         5.37 o
   0  14   3         14.31         15.21         3.91 o
  -4   0   4        248.36        222.21         9.34 o
  -2   0   4          0.46          2.73         2.04 o
   0   0   4        398.16        372.59        10.93 o
   4   0   4        611.47        656.95        24.31 o
  -5   1   4         86.57         92.37         4.06 o
  -4   1   4        140.99        131.54         5.49 o
  -3   1   4       1827.81       1670.56        27.85 o
  -2   1   4       1792.70       1689.10        75.49 o
  -1   1   4       1705.45       1630.95        32.38 o
   0   1   4        522.29        519.49        17.21 o
   1   1   4       1302.51       1256.22        42.05 o
   2   1   4          4.33          3.90         2.87 o
   3   1   4         39.20         43.07         2.98 o
   4   1   4          1.06         -2.91         2.91 o
   5   1   4          3.70          5.65         3.29 o
  -5   2   4        264.06        278.62         6.94 o
  -4   2   4        179.29        176.45         5.66 o
  -3   2   4         29.47         30.42         2.60 o
  -2   2   4        130.54        138.98         5.48 o
  -1   2   4        246.53        241.73         4.85 o
   0   2   4       1516.83       1597.63        34.40 o
   1   2   4       2585.74       2673.79        83.89 o
   2   2   4       1073.03        987.04        25.54 o
   3   2   4        646.10        635.55        14.09 o
   4   2   4          1.42          3.39         2.26 o
   5   2   4          3.87         -0.47         1.85 o
  -5   3   4         77.91         73.54         3.71 o
  -4   3   4        780.67        805.76        15.32 o
  -3   3   4         89.23         87.23         4.17 o
  -2   3   4       1081.20        959.66        18.37 o
  -1   3   4        294.77        356.84         7.05 o
   0   3   4          4.30          5.75         0.81 o
   1   3   4        539.38        515.22         9.98 o
   2   3   4        202.78        176.92         7.24 o
   3   3   4         83.14         91.71         4.94 o
   4   3   4        214.26        233.06         7.43 o
   5   3   4         12.02         12.05         2.05 o
  -5   4   4         74.19         71.05         4.73 o
  -4   4   4         64.80         79.55         4.18 o
  -3   4   4        131.67        145.01         4.84 o
  -2   4   4       1365.50       1386.68        21.95 o
  -1   4   4        224.38        286.90         6.45 o
   0   4   4         97.50        102.05         2.88 o
   1   4   4       2023.39       1983.38        48.99 o
   2   4   4        147.13        153.92         6.72 o
   3   4   4        852.70        866.24        25.84 o
   4   4   4         61.98         67.54         4.23 o
   5   4   4         28.92         25.71         5.39 o
  -5   5   4          6.80          6.40         1.90 o
  -4   5   4        321.95        351.29         8.59 o
  -3   5   4        645.42        647.50        14.66 o
  -2   5   4        993.19       1036.69        15.41 o
  -1   5   4        140.66        147.87         5.57 o
   0   5   4        102.71        127.70         4.39 o
   1   5   4        366.13        358.31        10.58 o
   2   5   4        106.71        110.96         5.67 o
   3   5   4        340.37        328.22        10.50 o
   4   5   4          3.95          4.05         2.08 o
  -5   6   4         29.72         27.94         3.00 o
  -4   6   4        398.87        382.74         8.84 o
  -3   6   4        219.15        214.49         7.36 o
  -2   6   4       1233.62       1220.70        25.09 o
  -1   6   4       2573.18       2700.37        47.06 o
   0   6   4          0.36          1.82         1.60 o
   1   6   4        262.54        273.80        10.44 o
   2   6   4        836.71        767.84        43.73 o
   3   6   4        202.20        173.54        10.86 o
   4   6   4         11.21         10.84         2.18 o
  -4   7   4         98.90         86.16         5.98 o
  -3   7   4        829.09        786.19        22.65 o
  -2   7   4         86.12         82.82         3.98 o
  -1   7   4         57.39         54.27         2.62 o
   0   7   4       1061.96       1114.14        17.24 o
   1   7   4        298.08        321.97        11.47 o
   2   7   4         84.49         80.27         5.78 o
   3   7   4         48.97         59.31         5.01 o
   4   7   4       1582.31       1527.63        57.90 o
  -4   8   4        113.84        109.45         3.66 o
  -3   8   4         12.52         11.46         2.27 o
  -2   8   4       2095.51       2106.44        39.60 o
  -1   8   4       2612.75       2761.68        45.43 o
   0   8   4        305.31        318.65         7.42 o
   1   8   4          0.29         -1.42         2.91 o
   2   8   4        580.23        577.51        16.34 o
   3   8   4         54.86         49.61         4.08 o
   4   8   4         76.58         74.38         4.41 o
  -4   9   4        246.72        256.53         6.04 o
  -3   9   4         27.37         32.60         2.78 o
  -2   9   4         14.07         20.46         3.30 o
  -1   9   4        237.43        252.29         7.83 o
   0   9   4        387.45        386.90         9.62 o
   1   9   4        349.43        344.96         9.69 o
   2   9   4          7.45          8.19         3.02 o
   3   9   4        411.26        392.70        31.44 o
   4   9   4         70.67         59.51         4.26 o
  -4  10   4         18.53         17.52         2.22 o
  -3  10   4         15.71         12.47         3.04 o
  -2  10   4        398.70        446.86        11.20 o
  -1  10   4        766.44        777.67        17.46 o
   0  10   4       1884.96       1883.46        42.12 o
   1  10   4         17.69         14.01         2.60 o
   2  10   4         33.26         30.91         4.00 o
   3  10   4         45.24         52.67         7.92 o
  -3  11   4         33.49         36.81         2.90 o
  -2  11   4         82.96         86.14         4.88 o
  -1  11   4        204.49        211.82         8.54 o
   0  11   4         85.61         79.67         4.68 o
   1  11   4        192.56        203.67         8.25 o
   2  11   4         55.08         49.56         4.03 o
   3  11   4         74.99         77.90         8.95 o
  -3  12   4         95.23         98.89         5.48 o
  -2  12   4         12.35         12.31         1.94 o
  -1  12   4        159.35        157.05         5.79 o
   0  12   4          3.36          2.85         2.24 o
   1  12   4        163.41        164.57         8.14 o
   2  12   4          9.04         12.09         2.56 o
  -2  13   4          0.11         -1.94         1.94 o
  -1  13   4         35.67         32.77         2.28 o
   0  13   4        455.28        422.74        22.12 o
   1  13   4          0.63          7.85         3.30 o
   0  14   4          5.87          7.26         4.04 o
  -5   0   5        773.64        859.00        25.25 o
  -3   0   5         23.83         25.94         4.04 o
  -1   0   5       2386.02       2303.97        97.79 o
   1   0   5          5.36          7.94         1.48 o
   3   0   5         21.18         27.33         3.23 o
   5   0   5        536.13        612.06        31.33 o
  -5   1   5          0.80          1.10         1.92 o
  -4   1   5          8.17          9.01         2.20 o
  -3   1   5        137.84        119.57         4.02 o
  -2   1   5        747.10        758.33        15.83 o
  -1   1   5       1274.34       1181.80        25.12 o
   0   1   5       7507.35       6864.42       148.49 o
   1   1   5        347.61        381.87        17.46 o
   2   1   5        229.71        224.43         7.07 o
   3   1   5         85.20         89.45         4.22 o
   4   1   5        159.14        181.88         6.91 o
   5   1   5          0.17          3.91         3.40 o
  -5   2   5        209.87        235.48         6.11 o
  -4   2   5        495.91        503.77        10.84 o
  -3   2   5         31.05         37.51         2.68 o
  -2   2   5       1466.39       1456.69        25.62 o
  -1   2   5        489.00        509.14         9.65 o
   0   2   5        166.70        151.05         3.10 o
   1   2   5         62.12         55.01         1.79 o
   2   2   5        181.55        168.03         7.75 o
   3   2   5        155.94        151.72         4.72 o
   4   2   5        322.53        350.65         9.12 o
   5   2   5        302.14        305.91        12.50 o
  -5   3   5         25.41         24.07         2.31 o
  -4   3   5        160.87        167.19         5.33 o
  -3   3   5         69.43         68.54         3.42 o
  -2   3   5        704.25        679.57        13.43 o
  -1   3   5       6760.16       7296.22       133.13 o
   0   3   5         64.28         61.27         1.88 o
   1   3   5       1995.33       1765.36        45.57 o
   2   3   5        124.11        118.67         5.13 o
   3   3   5        103.22        102.39         4.37 o
   4   3   5        121.66        131.88         5.20 o
   5   3   5         75.75         76.32         8.61 o
  -5   4   5        109.20         94.86         3.83 o
  -4   4   5        331.58        365.89         8.31 o
  -3   4   5          7.86          9.51         3.36 o
  -2   4   5         12.03         17.63         1.81 o
  -1   4   5       1071.81       1123.27        25.10 o
   0   4   5       2093.94       2268.18        42.04 o
   1   4   5        514.55        506.57        20.97 o
   2   4   5          0.89          4.69         2.30 o
   3   4   5        190.66        180.21         6.26 o
   4   4   5        497.13        507.78        15.83 o
  -5   5   5        100.10         80.10         8.01 o
  -4   5   5        444.96        472.42        10.39 o
  -3   5   5        813.54        840.55        15.84 o
  -2   5   5        132.24        146.18         4.18 o
  -1   5   5        212.92        195.83         4.76 o
   0   5   5       2394.28       2577.16        47.97 o
   1   5   5       1704.45       1527.51        51.65 o
   2   5   5         61.73         51.82         6.92 o
   3   5   5        108.40         99.27        10.75 o
   4   5   5        128.21        121.32         4.71 o
  -5   6   5        507.97        483.69        11.50 o
  -4   6   5          4.27          6.16         2.06 o
  -3   6   5         32.90         30.17         2.66 o
  -2   6   5         18.85         18.25         2.24 o
  -1   6   5        515.98        508.42         8.26 o
   0   6   5        249.99        291.71         6.53 o
   1   6   5         23.15         28.16         2.83 o
   2   6   5       1280.63       1271.10        37.46 o
   3   6   5         44.79         40.05         3.60 o
   4   6   5          0.93          1.56         4.62 o
  -4   7   5         62.22         52.76         3.24 o
  -3   7   5        455.23        421.23        12.87 o
  -2   7   5         60.68         53.33         3.27 o
  -1   7   5         65.89         72.85         3.19 o
   0   7   5        661.67        684.37        13.08 o
   1   7   5        104.25        109.24         5.07 o
   2   7   5        285.38        293.00        10.77 o
   3   7   5        211.51        234.89         8.17 o
   4   7   5         50.29         53.38         3.27 o
  -4   8   5        146.01        145.45         4.09 o
  -3   8   5          0.60          2.07         2.26 o
  -2   8   5        189.62        190.89         5.28 o
  -1   8   5         22.33         23.43         2.42 o
   0   8   5         54.77         58.66         3.52 o
   1   8   5         26.03         32.54         2.87 o
   2   8   5        255.77        272.75         9.29 o
   3   8   5         72.76         81.20         4.48 o
   4   8   5          0.12         -4.36         4.36 o
  -4   9   5        169.10        191.26         5.39 o
  -3   9   5        390.44        424.41        11.42 o
  -2   9   5        294.85        312.94         8.33 o
  -1   9   5        110.53        102.32         5.26 o
   0   9   5         36.67         41.24         3.62 o
   1   9   5         39.24         38.86         3.17 o
   2   9   5         87.35         94.22         5.40 o
   3   9   5        216.94        212.16        11.22 o
  -3  10   5         44.91         45.83         3.39 o
  -2  10   5        384.86        417.40        10.89 o
  -1  10   5        300.94        313.46        11.11 o
   0  10   5        542.03        572.51        15.35 o
   1  10   5        431.46        413.40        10.89 o
   2  10   5          0.06         -2.08         3.43 o
   3  10   5        399.57        380.21         9.19 o
  -3  11   5        128.08        132.09         4.82 o
  -2  11   5        778.19        813.21        21.07 o
  -1  11   5         30.92         40.56         3.95 o
   0  11   5         29.48         32.56         5.59 o
   1  11   5         42.61         45.12         4.16 o
   2  11   5        102.44        102.29         5.29 o
   3  11   5          0.84          7.23         4.48 o
  -2  12   5       1012.74        976.63        21.95 o
  -1  12   5          0.19          0.34         2.01 o
   0  12   5        392.02        362.60        11.61 o
   1  12   5        479.15        472.30        14.68 o
   2  12   5        258.72        254.86        10.63 o
  -2  13   5         22.69         20.06         3.17 o
  -1  13   5        235.92        222.62         6.24 o
   0  13   5        138.55        135.50         5.56 o
   1  13   5         28.40         27.12         5.51 o
  -4   0   6         88.50         90.24         9.70 o
  -2   0   6       3432.01       3316.86        72.30 o
   0   0   6         85.23         76.09         5.62 o
   2   0   6        839.60        795.94        24.13 o
   4   0   6          1.48          1.01         2.80 o
  -5   1   6          5.38          5.63         1.97 o
  -4   1   6        199.65        201.58         6.38 o
  -3   1   6        699.99        677.23        12.74 o
  -2   1   6         37.18         32.51         2.09 o
  -1   1   6        339.20        328.99         7.61 o
   0   1   6         66.14         94.35         4.52 o
   1   1   6         14.53         10.69         3.73 o
   2   1   6        130.20        120.45         5.08 o
   3   1   6       1470.48       1455.98        25.87 o
   4   1   6        156.05        157.55         5.46 o
  -5   2   6        149.04        161.42         5.38 o
  -4   2   6        143.88        136.28         5.24 o
  -3   2   6       1142.95       1094.00        19.78 o
  -2   2   6       1109.04        982.73        16.04 o
  -1   2   6       1265.53       1268.41        35.68 o
   0   2   6         12.81         12.88         2.81 o
   1   2   6        837.95        928.07        40.10 o
   2   2   6         31.66         28.71         2.44 o
   3   2   6         55.36         61.23         3.10 o
   4   2   6         22.54         20.02         2.26 o
  -5   3   6          0.47         -0.55         1.87 o
  -4   3   6        348.07        367.13         9.71 o
  -3   3   6          0.35          2.99         2.06 o
  -2   3   6        902.10        913.93        14.95 o
  -1   3   6         87.14        121.40         3.15 o
   0   3   6       1036.57       1200.25        26.65 o
   1   3   6       1244.95       1220.76        29.73 o
   2   3   6        948.49        887.35        17.43 o
   3   3   6         11.73         11.77         2.16 o
   4   3   6        496.84        496.16        25.34 o
  -5   4   6          0.56          0.51         2.94 o
  -4   4   6        135.00        159.51         5.62 o
  -3   4   6        823.33        824.34        15.40 o
  -2   4   6        306.11        293.91         5.85 o
  -1   4   6        705.56        609.20        11.87 o
   0   4   6        119.58        121.02         3.68 o
   1   4   6         42.20         31.83         3.17 o
   2   4   6        382.13        373.04        13.25 o
   3   4   6        162.24        152.95         8.12 o
   4   4   6          4.18          2.83         2.10 o
  -5   5   6         16.14         12.38         1.81 o
  -4   5   6          0.08         -0.10         2.13 o
  -3   5   6        681.45        716.21        13.74 o
  -2   5   6          1.06          4.67         1.99 o
  -1   5   6       1485.16       1530.47        22.10 o
   0   5   6        970.63       1046.89        21.82 o
   1   5   6        320.73        313.98         7.96 o
   2   5   6        650.26        627.85        20.76 o
   3   5   6        390.30        380.64        15.57 o
   4   5   6        145.35        144.79         5.46 o
  -4   6   6          3.37          2.83         2.46 o
  -3   6   6        173.64        189.38         5.53 o
  -2   6   6       1209.73       1227.00        22.04 o
  -1   6   6        234.25        245.72         5.47 o
   0   6   6        353.41        386.31         8.19 o
   1   6   6        258.39        244.47         8.83 o
   2   6   6         81.19         86.11         8.50 o
   3   6   6          2.58          3.91         1.96 o
   4   6   6         41.22         43.79         9.47 o
  -4   7   6         34.01         27.17         2.07 o
  -3   7   6         10.65          7.60         2.23 o
  -2   7   6         69.71         74.62         3.56 o
  -1   7   6          4.82          7.80         2.07 o
   0   7   6       2700.83       2737.36        47.78 o
   1   7   6        459.33        468.02        15.95 o
   2   7   6        163.19        176.05         9.25 o
   3   7   6        278.40        276.90         8.32 o
   4   7   6          1.04          3.09         4.94 o
  -4   8   6        329.77        357.56         8.18 o
  -3   8   6         29.37         28.38         2.34 o
  -2   8   6        128.58        136.03         4.47 o
  -1   8   6          4.04          5.25         2.15 o
   0   8   6       1510.27       1560.68        39.33 o
   1   8   6        439.89        459.29        12.12 o
   2   8   6        211.38        221.16         8.15 o
   3   8   6          0.24         -1.15         1.87 o
  -4   9   6        272.56        283.36         7.26 o
  -3   9   6         31.28         28.72         2.33 o
  -2   9   6         74.57         80.66         3.93 o
  -1   9   6       1567.42       1624.55        33.38 o
   0   9   6        120.83        119.67         5.50 o
   1   9   6        868.62        884.23        21.07 o
   2   9   6         54.79         54.14         4.26 o
   3   9   6         29.77         35.29         3.02 o
  -3  10   6         29.96         27.27         2.49 o
  -2  10   6         27.99         27.39         2.54 o
  -1  10   6        922.43        959.40        20.40 o
   0  10   6          2.64          5.70         2.71 o
   1  10   6         63.83         70.92         4.49 o
   2  10   6        485.96        473.48        14.08 o
   3  10   6         92.58         92.55         5.77 o
  -3  11   6         38.13         33.00         3.02 o
  -2  11   6         32.98         33.00         2.85 o
  -1  11   6        170.02        160.17         6.38 o
   0  11   6        669.87        647.22        16.98 o
   1  11   6        487.81        487.57        13.33 o
   2  11   6         31.74         36.46         3.68 o
  -2  12   6        154.72        150.62         4.61 o
  -1  12   6        133.65        125.45         4.47 o
   0  12   6          0.70          2.48         1.84 o
   1  12   6        405.76        397.52        13.99 o
   2  12   6        149.86        156.66         9.53 o
  -1  13   6         62.69         55.29         3.71 o
   0  13   6        303.28        298.86         9.60 o
   1  13   6        104.73        113.85        12.57 o
  -5   0   7         25.19         28.14         3.23 o
  -3   0   7         18.89         15.66         2.92 o
  -1   0   7         10.17          5.82         1.38 o
   1   0   7       5829.59       5189.71       253.18 o
   3   0   7        197.48        208.85        11.17 o
  -5   1   7        285.18        294.46         8.22 o
  -4   1   7       1169.78       1202.78        27.19 o
  -3   1   7        270.89        258.94         6.43 o
  -2   1   7          4.39          1.66         1.46 o
  -1   1   7       1260.08       1276.30        20.08 o
   0   1   7        280.79        215.64         8.85 o
   1   1   7        880.49        888.27        40.34 o
   2   1   7          2.22          1.80         2.36 o
   3   1   7          1.09         -1.81         2.27 o
   4   1   7         39.94         36.68         4.42 o
  -5   2   7        285.38        307.79         8.53 o
  -4   2   7          4.97          7.78         2.11 o
  -3   2   7         64.76         68.69         3.52 o
  -2   2   7        310.04        304.19         5.24 o
  -1   2   7        886.99        938.77        15.83 o
   0   2   7       1639.06       1573.08        29.56 o
   1   2   7        890.29        852.27        17.00 o
   2   2   7       1290.50       1209.27        23.72 o
   3   2   7         95.14        104.87         4.93 o
   4   2   7         84.99         86.49         5.96 o
  -5   3   7        368.05        378.40         9.16 o
  -4   3   7          4.28          6.36         2.12 o
  -3   3   7        966.85        934.31        16.34 o
  -2   3   7         49.89         55.12         2.34 o
  -1   3   7        117.08         98.76         3.42 o
   0   3   7        137.21        146.62         4.48 o
   1   3   7        545.42        544.61        11.58 o
   2   3   7        347.22        329.23         8.72 o
   3   3   7          6.09          7.15         2.28 o
   4   3   7         51.05         53.10         4.45 o
  -5   4   7          3.68          3.32         1.68 o
  -4   4   7        418.81        436.80        10.98 o
  -3   4   7        257.77        244.95         5.76 o
  -2   4   7        158.88        167.15         4.50 o
  -1   4   7        347.17        305.87         6.67 o
   0   4   7       1313.65       1336.03        23.82 o
   1   4   7        240.45        224.78         7.25 o
   2   4   7       1461.37       1464.09        32.62 o
   3   4   7         10.59          9.94         2.36 o
   4   4   7         12.09         11.25         2.75 o
  -5   5   7        284.77        274.90         8.87 o
  -4   5   7       1168.29       1134.47        30.35 o
  -3   5   7         77.12         85.25         3.81 o
  -2   5   7          9.00          8.52         1.95 o
  -1   5   7          2.41          6.81         1.86 o
   0   5   7        391.95        390.01         8.78 o
   1   5   7        802.19        745.67        16.45 o
   2   5   7          1.02          0.56         2.64 o
   3   5   7         79.93         92.23         5.84 o
   4   5   7         20.84         14.45         2.87 o
  -4   6   7          2.37          2.55         1.71 o
  -3   6   7        102.83        102.15         3.82 o
  -2   6   7        973.06        919.35        21.25 o
  -1   6   7          0.04          3.02         1.92 o
   0   6   7        661.11        634.90        11.65 o
   1   6   7       2639.68       2654.26        53.74 o
   2   6   7         60.73         70.65         5.15 o
   3   6   7         15.05         15.69         2.36 o
   4   6   7         99.36        120.56         7.35 o
  -4   7   7        162.39        164.03         4.70 o
  -3   7   7         32.18         39.64         2.85 o
  -2   7   7         64.72         67.06         3.42 o
  -1   7   7         67.96         67.06         3.26 o
   0   7   7        825.48        826.38        16.02 o
   1   7   7        192.35        200.60         6.60 o
   2   7   7          0.93          3.69         2.57 o
   3   7   7        457.89        452.43        11.25 o
   4   7   7         12.49         21.46         5.17 o
  -4   8   7         27.45         27.27         2.12 o
  -3   8   7        192.12        193.58         5.27 o
  -2   8   7       1068.89       1121.49        20.30 o
  -1   8   7       1007.41       1022.37        18.67 o
   0   8   7        208.48        203.82         6.29 o
   1   8   7        125.97        129.52         5.47 o
   2   8   7         68.39         74.27         5.02 o
   3   8   7        163.41        160.19         6.29 o
  -4   9   7         98.80        116.73         4.51 o
  -3   9   7        245.66        255.60         6.06 o
  -2   9   7         14.80         13.97         2.07 o
  -1   9   7        602.58        624.76        13.98 o
   0   9   7        301.69        297.18         7.93 o
   1   9   7          8.13          9.01         3.19 o
   2   9   7        318.61        305.74        10.66 o
   3   9   7         83.86         90.59         4.95 o
  -3  10   7        533.49        534.67        11.49 o
  -2  10   7         24.91         22.55         2.37 o
  -1  10   7        384.79        388.86        10.19 o
   0  10   7          7.45         10.31         2.34 o
   1  10   7         15.19         12.77         2.42 o
   2  10   7         50.55         53.59         4.42 o
  -3  11   7         49.60         46.33         3.09 o
  -2  11   7         31.30         26.64         2.53 o
  -1  11   7        130.02        120.58         5.19 o
   0  11   7         56.47         48.97         3.30 o
   1  11   7         26.56         27.40         5.24 o
   2  11   7        189.10        187.94         8.26 o
  -2  12   7        431.51        414.79         9.74 o
  -1  12   7        133.63        128.86         7.12 o
   0  12   7         29.41         30.52         3.02 o
   1  12   7        128.50        125.59        13.54 o
   0  13   7         31.45         24.89         3.03 o
  -4   0   8        135.31        130.63        19.28 o
  -2   0   8       2098.15       1993.93        34.88 o
   0   0   8        884.58        857.36        22.30 o
   2   0   8          9.28          6.03         3.34 o
   4   0   8        677.58        741.75        37.88 o
  -5   1   8         25.16         23.26         2.03 o
  -4   1   8        179.56        177.78         6.19 o
  -3   1   8        100.54        104.86         4.17 o
  -2   1   8        450.25        429.45         6.52 o
  -1   1   8       2701.30       2645.61        49.04 o
   0   1   8       1427.39       1403.32        24.85 o
   1   1   8        138.50        134.22         4.50 o
   2   1   8        831.91        817.03        17.54 o
   3   1   8        866.70        885.62        18.96 o
   4   1   8         90.20         89.66         5.84 o
  -5   2   8        403.37        414.49        10.85 o
  -4   2   8         19.09         26.33         2.33 o
  -3   2   8       2128.98       2067.89        36.20 o
  -2   2   8        171.19        174.08         3.54 o
  -1   2   8        244.76        226.48         4.99 o
   0   2   8          0.65          4.27         1.75 o
   1   2   8         10.13         13.37         2.16 o
   2   2   8        580.73        581.04        13.13 o
   3   2   8        256.56        262.44         7.79 o
   4   2   8         81.33         86.84         5.62 o
  -5   3   8          1.68          1.42         1.91 o
  -4   3   8          8.09          8.60         1.99 o
  -3   3   8        188.72        177.68         4.79 o
  -2   3   8        655.56        648.65        10.02 o
  -1   3   8         38.95         42.08         2.21 o
   0   3   8       1520.23       1511.21        26.83 o
   1   3   8         36.31         45.91         2.54 o
   2   3   8        647.03        626.69        15.29 o
   3   3   8        700.96        716.89        19.16 o
   4   3   8         64.63         64.30         5.10 o
  -5   4   8         15.96         10.98         1.75 o
  -4   4   8        300.76        318.18         7.68 o
  -3   4   8          2.44          2.80         1.97 o
  -2   4   8        243.19        233.83         4.92 o
  -1   4   8        507.35        481.45         7.98 o
   0   4   8        391.19        403.20         8.41 o
   1   4   8         51.31         47.80         3.56 o
   2   4   8          1.18          1.48         3.27 o
   3   4   8        194.08        200.36         8.17 o
   4   4   8          2.24          2.40         2.86 o
  -4   5   8         24.23         31.72         2.45 o
  -3   5   8        156.43        184.60         5.20 o
  -2   5   8        814.38        817.59        15.29 o
  -1   5   8       1402.68       1441.57        22.94 o
   0   5   8         33.03         35.85         3.77 o
   1   5   8        553.74        540.12        14.37 o
   2   5   8        445.16        425.40        12.65 o
   3   5   8         59.62         58.38         4.53 o
   4   5   8         22.56         30.42         3.56 o
  -4   6   8         39.89         36.97         2.45 o
  -3   6   8          7.05          8.26         2.23 o
  -2   6   8        461.41        489.69         9.30 o
  -1   6   8        111.32        119.76         4.20 o
   0   6   8         13.88         12.60         2.80 o
   1   6   8        433.63        436.22        11.86 o
   2   6   8        141.19        144.96         6.87 o
   3   6   8        276.47        273.47         8.85 o
   4   6   8        242.14        251.34        14.69 o
  -4   7   8        860.55        893.65        18.37 o
  -3   7   8        129.53        132.37         3.92 o
  -2   7   8         46.11         50.32         2.90 o
  -1   7   8        276.55        279.67         6.32 o
   0   7   8         57.90         66.87         4.01 o
   1   7   8        396.80        405.04        10.38 o
   2   7   8         97.05        100.01         5.96 o
   3   7   8         96.98         89.69         5.04 o
  -4   8   8         11.90          8.13         1.44 o
  -3   8   8        195.14        199.03         4.87 o
  -2   8   8          1.16          0.98         1.82 o
  -1   8   8          0.70         -1.36         2.17 o
   0   8   8        218.98        199.99         6.91 o
   1   8   8        993.72        987.90        21.26 o
   2   8   8        442.68        436.85        14.39 o
   3   8   8         46.98         44.75         5.89 o
  -3   9   8        957.63       1005.13        17.92 o
  -2   9   8         96.90         99.56         4.28 o
  -1   9   8         51.12         51.58         3.85 o
   0   9   8        227.05        226.06         6.69 o
   1   9   8         59.13         63.64         4.18 o
   2   9   8        166.87        164.33         7.17 o
   3   9   8         51.02         52.56         4.80 o
  -3  10   8          3.80          4.27         2.07 o
  -2  10   8         52.76         45.38         3.43 o
  -1  10   8          1.77          2.94         2.36 o
   0  10   8        608.50        598.22        16.05 o
   1  10   8          9.54         14.14         3.13 o
   2  10   8        654.52        637.80        20.06 o
  -2  11   8        122.72        119.10         4.52 o
  -1  11   8         18.95         17.83         2.32 o
   0  11   8          2.81          1.16         3.08 o
   1  11   8         19.78         23.72         4.01 o
   2  11   8         77.16         75.28         6.43 o
  -1  12   8         11.54         11.87         2.18 o
   0  12   8        293.36        292.80         9.63 o
   1  12   8        859.08        856.26        30.31 o
  -5   0   9          6.27          9.50         3.16 o
  -3   0   9        366.46        363.59         9.78 o
  -1   0   9       1159.95       1084.24        24.66 o
   1   0   9        724.61        639.97        15.63 o
   3   0   9          3.39          1.87         3.83 o
  -5   1   9         29.46         31.78         2.58 o
  -4   1   9        175.64        189.51         5.77 o
  -3   1   9          1.08          3.41         1.88 o
  -2   1   9          2.19         -0.14         1.70 o
  -1   1   9        184.95        181.18         6.33 o
   0   1   9        233.16        227.51         5.05 o
   1   1   9         97.04        101.41         3.90 o
   2   1   9        488.82        487.70        11.35 o
   3   1   9          1.22          1.73         2.17 o
   4   1   9        250.38        259.56        10.55 o
  -5   2   9          9.48         11.26         1.75 o
  -4   2   9          4.69          7.10         1.96 o
  -3   2   9       1630.30       1673.84        27.80 o
  -2   2   9       2306.00       2282.99        31.22 o
  -1   2   9        164.59        161.83         4.41 o
   0   2   9        747.26        712.21        11.97 o
   1   2   9        378.40        372.22         8.07 o
   2   2   9          1.48          2.28         2.40 o
   3   2   9          2.47          5.33         2.36 o
   4   2   9         70.64         76.79         6.54 o
  -4   3   9        287.68        275.33         6.75 o
  -3   3   9         16.97         25.37         2.02 o
  -2   3   9        279.68        287.00         5.15 o
  -1   3   9          0.47          1.99         2.05 o
   0   3   9        286.89        255.99         5.25 o
   1   3   9        343.95        330.64         6.91 o
   2   3   9        783.17        768.83        18.27 o
   3   3   9       1184.80       1236.86        32.75 o
   4   3   9        135.91        132.60        11.19 o
  -4   4   9       1433.90       1449.32        29.39 o
  -3   4   9        789.54        833.52        14.45 o
  -2   4   9        150.69        154.57         4.03 o
  -1   4   9          0.05          0.07         2.06 o
   0   4   9        137.53        140.56         4.69 o
   1   4   9        354.38        340.52         8.16 o
   2   4   9        603.41        568.28        14.09 o
   3   4   9        506.13        528.19        16.38 o
   4   4   9          0.62          1.76         2.90 o
  -4   5   9        492.84        464.25        10.15 o
  -3   5   9        669.01        648.17        12.33 o
  -2   5   9        704.86        661.92        11.32 o
  -1   5   9        468.79        456.21        11.59 o
   0   5   9        126.65        127.63         5.37 o
   1   5   9       1325.35       1258.45        26.32 o
   2   5   9       1224.48       1199.03        30.72 o
   3   5   9         28.96         25.88         2.91 o
  -4   6   9          4.54          0.25         1.51 o
  -3   6   9        797.74        793.22        13.81 o
  -2   6   9          8.60          8.41         1.88 o
  -1   6   9         11.96          9.25         2.69 o
   0   6   9         31.53         36.59         4.42 o
   1   6   9        430.93        416.22        10.63 o
   2   6   9         24.93         33.32         3.72 o
   3   6   9         20.48         16.95         3.30 o
  -4   7   9         55.96         56.32         2.69 o
  -3   7   9         83.24         89.41         3.22 o
  -2   7   9        345.36        328.75         6.56 o
  -1   7   9       1036.29       1017.78        24.92 o
   0   7   9        158.59        164.32         8.09 o
   1   7   9          0.67          5.77         3.69 o
   2   7   9        223.79        219.57         8.87 o
   3   7   9         16.27         21.97         3.34 o
  -3   8   9          0.56         -1.03         1.54 o
  -2   8   9        122.27        133.55         3.96 o
  -1   8   9         17.93         18.89         2.65 o
   0   8   9        348.23        338.17         9.76 o
   1   8   9          1.90          9.72         6.53 o
   2   8   9          0.44          3.67         2.73 o
   3   8   9        312.21        314.81        10.33 o
  -3   9   9         41.83         39.26         2.81 o
  -2   9   9        269.87        258.36         6.28 o
  -1   9   9        337.24        322.60         9.62 o
   0   9   9        618.85        597.61        18.61 o
   1   9   9         22.55         21.93         3.11 o
   2   9   9          5.14          6.98         3.49 o
  -3  10   9         28.53         27.66         5.28 o
  -2  10   9         14.74         18.81         4.15 o
  -1  10   9         26.71         26.09         3.24 o
   0  10   9          1.92          0.49         2.66 o
   1  10   9         37.01         38.68         4.36 o
   2  10   9        159.56        159.66         7.21 o
  -2  11   9        597.99        602.13        17.80 o
  -1  11   9        251.85        246.10        10.37 o
   0  11   9        366.88        357.97        12.69 o
   1  11   9          3.09          7.26         3.13 o
  -1  12   9          2.10          1.65         2.16 o
   0  12   9         69.21         54.41         7.23 o
  -4   0  10         32.33         32.43         3.79 o
  -2   0  10       3243.17       3243.51        71.30 o
   0   0  10        478.14        454.99        11.80 o
   2   0  10        218.84        223.30        12.63 o
   4   0  10        675.57        725.45        36.50 o
  -4   1  10        437.56        468.56        12.10 o
  -3   1  10         41.21         45.37         2.37 o
  -2   1  10       1623.89       1556.52        26.06 o
  -1   1  10       1814.20       1767.61        31.20 o
   0   1  10         79.88         80.47         3.46 o
   1   1  10         47.27         47.39         3.12 o
   2   1  10         87.26         88.36         4.74 o
   3   1  10        239.60        246.11         7.15 o
   4   1  10        753.41        769.67        27.43 o
  -4   2  10        196.73        213.10         7.33 o
  -3   2  10         33.19         37.78         2.19 o
  -2   2  10        142.23        143.45         4.11 o
  -1   2  10       1234.23       1204.83        21.70 o
   0   2  10       1576.21       1600.22        25.40 o
   1   2  10        539.33        532.23        10.66 o
   2   2  10          3.70          8.31         2.72 o
   3   2  10        304.29        328.30         8.73 o
  -4   3  10        298.29        276.05         9.08 o
  -3   3  10         86.83         85.57         3.38 o
  -2   3  10        531.40        523.89         8.90 o
  -1   3  10         38.73         34.86         2.42 o
   0   3  10        993.17        947.00        14.91 o
   1   3  10        190.11        189.30         5.49 o
   2   3  10         19.66         19.38         2.72 o
   3   3  10         19.06         18.89         3.83 o
  -4   4  10         26.64         24.95         2.04 o
  -3   4  10          0.30          1.23         1.78 o
  -2   4  10        107.66        121.04         3.82 o
  -1   4  10        304.19        327.35         7.85 o
   0   4  10        251.68        269.46         5.92 o
   1   4  10        643.86        646.92        14.43 o
   2   4  10          0.90         -2.09         3.04 o
   3   4  10          5.56          4.98         2.52 o
  -4   5  10          0.24          0.57         1.84 o
  -3   5  10        116.16        107.39         3.54 o
  -2   5  10          0.36          2.05         1.99 o
  -1   5  10       1461.14       1443.03        27.89 o
   0   5  10         58.56         59.58         3.33 o
   1   5  10         97.49         99.50         5.50 o
   2   5  10        100.81        103.06         6.79 o
   3   5  10         76.88         74.92         5.98 o
  -4   6  10         59.40         54.53         5.27 o
  -3   6  10        215.78        226.79         5.02 o
  -2   6  10         85.84         88.45         4.20 o
  -1   6  10        400.77        403.71        11.02 o
   0   6  10        850.29        840.05        17.00 o
   1   6  10          7.77          2.18         3.16 o
   2   6  10          1.33          2.06         2.76 o
   3   6  10          1.71          4.82         3.57 o
  -3   7  10        108.20         95.43         3.51 o
  -2   7  10        104.31        111.45         4.13 o
  -1   7  10         15.87         10.59         3.03 o
   0   7  10          6.25          6.39         3.03 o
   1   7  10        106.07        103.09         5.21 o
   2   7  10        541.96        532.92        16.72 o
   3   7  10          2.30         -1.67         2.32 o
  -3   8  10       1074.19       1043.11        21.39 o
  -2   8  10        495.23        490.01         9.70 o
  -1   8  10         22.07         24.72         3.35 o
   0   8  10         75.67         83.75         5.54 o
   1   8  10        100.63        104.13         5.55 o
   2   8  10          5.18          4.23         2.45 o
  -3   9  10         37.96         32.14         5.57 o
  -2   9  10         72.85         70.92         4.12 o
  -1   9  10          2.94          3.44         3.06 o
   0   9  10          1.32          0.87         2.04 o
   1   9  10        263.82        247.87         8.00 o
   2   9  10        145.81        143.59         6.10 o
  -2  10  10        424.51        400.17         9.85 o
  -1  10  10         28.34         25.20         3.27 o
   0  10  10          9.47          9.94         2.26 o
   1  10  10         12.16         15.49         2.55 o
  -1  11  10         42.03         43.12         2.82 o
   0  11  10         14.71         18.59         3.20 o
  -3   0  11       1651.46       1701.97        42.72 o
  -1   0  11        466.09        476.23        15.65 o
   1   0  11         36.72         42.38         6.05 o
   3   0  11        210.46        245.15        10.63 o
  -4   1  11         21.85         19.27         6.82 o
  -3   1  11         65.78         69.58         3.47 o
  -2   1  11        553.21        554.66        10.28 o
  -1   1  11       1307.30       1286.99        23.20 o
   0   1  11         94.54         97.02         3.94 o
   1   1  11        241.66        232.62         6.23 o
   2   1  11        428.70        428.00        11.11 o
   3   1  11        110.53        121.95         7.39 o
  -4   2  11        434.92        444.16        14.61 o
  -3   2  11        142.35        149.36         4.74 o
  -2   2  11        311.85        316.21         6.68 o
  -1   2  11        464.75        453.20         9.32 o
   0   2  11       1323.64       1271.50        20.51 o
   1   2  11        118.70        112.10         4.75 o
   2   2  11        321.74        330.16         9.18 o
   3   2  11        371.26        368.12        10.58 o
  -4   3  11        106.01        109.07         5.45 o
  -3   3  11        649.08        668.09        13.69 o
  -2   3  11        125.57        125.72         4.14 o
  -1   3  11         47.44         44.55         3.52 o
   0   3  11        120.00        113.82         4.19 o
   1   3  11         29.32         28.22         2.81 o
   2   3  11          2.77          3.85         2.85 o
   3   3  11        142.58        138.90         5.77 o
  -4   4  11        237.42        231.23         9.30 o
  -3   4  11        190.79        189.52         5.26 o
  -2   4  11         94.58         95.88         3.59 o
  -1   4  11        707.10        657.19        12.72 o
   0   4  11        865.58        820.76        14.61 o
   1   4  11        368.67        373.96        10.35 o
   2   4  11        186.23        185.00         8.22 o
   3   4  11         39.65         38.98         3.59 o
  -4   5  11         48.06         63.31         4.38 o
  -3   5  11        425.20        400.12         8.64 o
  -2   5  11        422.71        434.91         9.70 o
  -1   5  11        257.49        267.06         7.50 o
   0   5  11         17.67         20.94         2.56 o
   1   5  11        277.09        291.28         8.68 o
   2   5  11        231.90        238.98         9.12 o
   3   5  11         43.44         39.29         3.89 o
  -3   6  11        247.91        239.62         5.87 o
  -2   6  11        534.02        495.55        11.46 o
  -1   6  11         13.55         11.24         2.98 o
   0   6  11        497.94        497.35        10.22 o
   1   6  11          1.72          8.76         2.94 o
   2   6  11        213.11        211.71         8.24 o
   3   6  11        214.99        226.55        13.54 o
  -3   7  11          8.60          6.70         2.04 o
  -2   7  11        708.32        669.20        14.60 o
  -1   7  11         11.95         10.27         2.59 o
   0   7  11          9.04          6.11         2.34 o
   1   7  11        163.57        167.41         6.77 o
   2   7  11        154.89        149.86         6.48 o
  -3   8  11         12.23         14.07         4.43 o
  -2   8  11         42.38         39.02         2.99 o
  -1   8  11        394.98        380.95         9.93 o
   0   8  11        728.31        730.37        15.69 o
   1   8  11        297.45        292.15         8.92 o
   2   8  11          0.06          5.71         2.96 o
  -2   9  11         27.19         26.31         2.71 o
  -1   9  11        340.53        308.91         9.09 o
   0   9  11         62.41         65.36         4.45 o
   1   9  11        206.35        201.24         6.72 o
  -1  10  11        363.90        373.87         9.18 o
   0  10  11         45.26         43.43         3.58 o
   1  10  11        446.83        443.35        22.73 o
  -4   0  12        578.03        608.73        30.99 o
  -2   0  12          0.91          4.83         5.47 o
   0   0  12        723.37        727.24        19.44 o
   2   0  12        577.03        612.28        20.41 o
  -4   1  12        321.10        335.22        12.86 o
  -3   1  12         15.41         18.57         2.45 o
  -2   1  12          9.82          8.59         2.39 o
  -1   1  12        463.28        451.28         9.86 o
   0   1  12         92.27         90.25         3.90 o
   1   1  12        765.53        797.97        16.05 o
   2   1  12        149.07        148.05         6.19 o
   3   1  12         13.91         16.21         3.90 o
  -4   2  12        117.71        111.85         8.26 o
  -3   2  12        350.52        340.28         7.93 o
  -2   2  12          0.12         -0.38         2.12 o
  -1   2  12        121.26        128.02         4.59 o
   0   2  12        489.70        462.85         8.94 o
   1   2  12       1077.10       1042.32        19.16 o
   2   2  12          0.56         -2.41         2.41 o
   3   2  12          8.76         13.35         3.04 o
  -4   3  12        103.98        103.37        10.39 o
  -3   3  12        158.47        155.34         5.09 o
  -2   3  12         83.53         85.42         4.27 o
  -1   3  12         59.74         58.54         3.52 o
   0   3  12       1519.15       1533.11        25.81 o
   1   3  12        110.84        116.60         7.66 o
   2   3  12        211.18        213.89         8.73 o
   3   3  12          0.88          2.04         3.43 o
  -3   4  12        150.78        150.91         5.03 o
  -2   4  12         52.76         43.98         4.47 o
  -1   4  12        597.48        573.97        12.19 o
   0   4  12        331.93        303.32         7.78 o
   1   4  12         19.63         21.49         3.18 o
   2   4  12         18.58         16.21         3.23 o
   3   4  12         31.91         33.63         5.28 o
  -3   5  12         92.86         88.09         4.12 o
  -2   5  12        214.43        210.63         6.74 o
  -1   5  12        360.90        349.51         9.54 o
   0   5  12          2.07          3.83         2.50 o
   1   5  12       1272.49       1209.14        48.42 o
   2   5  12        261.21        260.47         9.45 o
  -3   6  12         13.83         17.90         2.61 o
  -2   6  12          3.83          2.48         2.29 o
  -1   6  12         14.23          9.87         2.44 o
   0   6  12        315.11        312.12         7.61 o
   1   6  12        101.44         95.28         5.52 o
   2   6  12         14.21         22.78         4.05 o
  -3   7  12          5.29         12.60         3.98 o
  -2   7  12        998.12        965.17        22.07 o
  -1   7  12         54.28         52.59         3.78 o
   0   7  12         33.26         33.36         2.76 o
   1   7  12          4.10          7.23         2.62 o
   2   7  12        183.61        199.04         8.88 o
  -2   8  12         20.00         16.51         2.52 o
  -1   8  12         57.72         67.00         4.19 o
   0   8  12         12.80         11.20         2.95 o
   1   8  12          4.70          4.97         2.69 o
  -2   9  12         98.25         97.57         5.85 o
  -1   9  12        632.60        617.63        14.55 o
   0   9  12          5.27         12.76         3.39 o
   1   9  12         10.30         15.67         3.46 o
  -3   0  13         33.57         32.71         5.11 o
  -1   0  13       1018.88       1076.62        32.02 o
   1   0  13        246.10        242.81        10.00 o
  -3   1  13          4.08         22.53         5.14 o
  -2   1  13        794.79        812.43        17.49 o
  -1   1  13        145.16        166.44         7.72 o
   0   1  13         21.92         26.88         2.47 o
   1   1  13        233.59        227.25         9.04 o
   2   1  13          5.20          3.62         2.52 o
  -3   2  13          6.59          8.61         3.45 o
  -2   2  13        239.04        239.92         7.45 o
  -1   2  13        183.01        190.64         5.89 o
   0   2  13        180.10        197.27         5.50 o
   1   2  13         90.33         84.92         4.94 o
   2   2  13        208.29        214.12        12.81 o
  -3   3  13        744.67        773.78        23.15 o
  -2   3  13         12.15         13.04         2.39 o
  -1   3  13        534.04        546.97        11.49 o
   0   3  13        596.06        571.18        11.93 o
   1   3  13         20.93         20.92         3.88 o
   2   3  13         97.53         95.16         6.10 o
  -3   4  13        211.29        209.54         9.54 o
  -2   4  13        335.17        336.24         9.08 o
  -1   4  13        111.91        122.00         5.31 o
   0   4  13        209.73        199.48         6.47 o
   1   4  13          1.79          2.09         3.31 o
   2   4  13        116.74        113.04         6.10 o
  -3   5  13         66.10         63.78         4.46 o
  -2   5  13        431.32        438.16        11.03 o
  -1   5  13        167.96        160.21         5.79 o
   0   5  13         37.60         35.63         3.20 o
   1   5  13        770.11        761.05        20.13 o
   2   5  13        363.99        350.48        15.96 o
  -3   6  13         23.15         26.32         5.27 o
  -2   6  13         26.98         21.30         2.60 o
  -1   6  13        445.61        431.61        10.85 o
   0   6  13          7.49          8.00         3.60 o
   1   6  13          5.33          1.56         3.94 o
  -2   7  13        162.38        159.64         5.24 o
  -1   7  13          8.59          8.23         2.32 o
   0   7  13          6.61         12.84         3.05 o
   1   7  13        110.09        107.44         5.94 o
  -1   8  13         14.41         15.77         4.21 o
   0   8  13         86.00         78.64         5.33 o
  -2   0  14         10.15         13.20         3.17 o
   0   0  14         24.27         21.43         4.36 o
  -3   1  14        662.73        655.72        19.86 o
  -2   1  14         94.91         88.85         3.99 o
  -1   1  14          9.02         12.02         2.25 o
   0   1  14         49.54         57.82         3.53 o
   1   1  14        412.56        418.88        17.90 o
   2   1  14        251.84        242.85        13.77 o
  -3   2  14        425.02        427.73        14.14 o
  -2   2  14        185.60        182.02         5.84 o
  -1   2  14         51.39         46.73         4.68 o
   0   2  14         45.80         45.15         3.62 o
   1   2  14         98.52        108.65        17.96 o
   2   2  14         45.45         44.65         5.85 o
  -3   3  14         78.93         74.34        12.80 o
  -2   3  14        489.96        517.10        14.10 o
  -1   3  14          0.29          1.23         2.57 o
   0   3  14        343.69        328.74        10.25 o
   1   3  14          0.19         -3.73         3.73 o
   2   3  14         67.51         76.20         6.89 o
  -3   4  14         37.41         27.36         4.77 o
  -2   4  14         12.50          9.67         2.57 o
  -1   4  14         32.39         31.67         2.92 o
   0   4  14        153.44        169.80         7.15 o
   1   4  14        208.08        208.76        22.84 o
  -2   5  14          4.48         12.42         3.08 o
  -1   5  14         14.43         13.57         3.04 o
   0   5  14         91.79        103.84         6.29 o
   1   5  14         82.75         88.72         6.70 o
  -2   6  14         33.45         39.88         3.03 o
  -1   6  14        350.28        350.63         9.02 o
   0   6  14         36.31         36.62         3.72 o
   1   6  14         61.18         67.76         7.12 o
  -1   7  14         12.85         18.12         2.80 o
   0   7  14         59.00         40.86         6.89 o
  -1   0  15        937.48        958.61        28.27 o
  -2   1  15          7.02          8.58         2.30 o
  -1   1  15         10.30         15.33         2.19 o
   0   1  15        350.11        374.95        14.39 o
  -2   2  15        285.75        306.44         9.07 o
  -1   2  15        211.00        223.62         6.60 o
   0   2  15        230.94        235.37        10.99 o
   1   2  15        105.61        120.39         9.18 o
  -2   3  15         75.51         69.82         5.32 o
  -1   3  15        115.58        122.21         6.89 o
   0   3  15          0.58         -0.09         4.08 o
   1   3  15        226.90        249.74        14.35 o
  -2   4  15        722.56        738.73        18.96 o
  -1   4  15         41.77         51.05         5.63 o
   0   4  15        220.30        223.30        10.37 o
  -1   5  15        197.05        185.20         8.71 o
   0   5  15        189.64        188.10        14.23 o
  -1   1  16          6.13          7.98         3.58 o
  -1   2  16        218.26        223.26         9.98 o
                                                
